# Supplementary material for: Membrane protein MHZ3 regulates the on-off switch of ethylene signaling in rice
Source: Nat Commun. 2024 Jul 16;15:5987. doi: 10.1038/s41467-024-50290-4 (PMC11252128; doi:10.1038/s41467-024-50290-4)
Supplement: Supplementary file 4 — Source data [file 41467_2024_50290_MOESM4_ESM.xlsx]

## Sheet: Figure 1
Figure 1
	Fig. 1a								Fig. 1b					Fig. 1c
	Fig. 1d									WT				mhz3-1				mhz3-1/gMHZ3															Fig. 1e
									Ethylene concentration (10 μL/L)	Air		Ethylene		Air		Ethylene		Air		Ethylene				Significant analysis
									Length (mm)	Coleoptile	Root	Coleoptile	Root	Coleoptile	Root	Coleoptile	Root	Coleoptile	Root	Coleoptile	Root		Coleoptile	Two-tailed Student's t-test						P-value
										12	61	24	21	12	70	11	68	14	58	24	18			WT Air vs. mhz3-1 Air						0.078512
										11	64	25	20	13	70	12	67	14	60	25	18			WT Air vs. mhz3-1/gMHZ3 Air						0.260267
										13	66	23	17	12	66	12	65	13	61	25	17
										13	60	24	18	13	67	12	70	12	58	24	20			WT Ethylene vs. mhz3-1 Ethylene						3.11116e-43
										12	58	22	15	12	68	11	65	13	60	23	21			WT Ethylene vs. mhz3-1/gMHZ3 Ethylene						0.780343
										12	58	25	17	13	65	12	64	13	56	22	14
										11	56	24	17	13	64	13	70	12	54	24	16
										13	60	23	16	11	65	12	71	12	58	25	18			Significant analysis
										12	62	22	15	12	67	10	72	14	60	26	18		Root	Two-tailed Student's t-test						P-value
										12	57	24	14	13	65	10	68	13	62	24	19			WT Air vs. mhz3-1 Air						1.9022e-16
										13	56	25	20	13	64	9	68	13	58	20	20			WT Air vs. mhz3-1/gMHZ3 Air						0.479664
										14	55	23	21	12	70	11	67	12	56	25	20
										12	58	22	18	12	71	12	66	12	56	25	16			WT Ethylene vs. mhz3-1 Ethylene						5.14154e-62
										11	60	26	19	11	62	13	64	11	54	23	16			WT Ethylene vs. mhz3-1/gMHZ3 Ethylene						0.751161
										13	57	25	17	10	65	10	70	13	59	24	18
										13	56	24	17	11	68	11	67	13	58	23	19
										12	55	24	16	12	67	10	68	14	60	22	20
										13	57	25	16	12	65	13	68	11	62	20	12
										13	54	23	12	13	63	13	70	12	60	25	15
										12	60	24	12	13	68	14	70	13	58	25	15
										11	58	24	13	10	68	12	71	14	58	26	13
										14	58	23	13	9	64	12	68	13	58	25	20
										12	57	22	18	13	64	13	63	13	55	25	18
										12	60	26	17	10	63	13	65	12	54	26	18
										13	55	25	18	12	66	12	65	12	57	26	17
										12	56	24	20	12	62	12	68	14	57	24	16
										11	60	25	17	13	65	14	70	12	60	22	13
										14	59	25	17	13	65	13	69	12	60	24	13
										13	61	23	16	11	68	11	68	11	54	25	15
										13	59	24	17	12	66	10	67	13	58	24	17
	Fig. 1g												Fig. 1h									Fig. 1i								Fig. 1j

## Sheet: Figure 2 
Figure 2
Fig. 2a								Fig. 2b

## Sheet: Figure 3 
Figure 3
	Fig. 3a									Fig. 3b
	Fig. 3c									Fig. 3d
	Fig. 3f

## Sheet: Figure 4 
Figure 4
	Fig. 4a						Fig. 4b						Fig. 4c							Fig. 4d

## Sheet: Figure 5 
Figure 5
	Fig. 5a					Fig. 5b					Fig. 5c
	Fig. 5d													Fig. 5e
				Luminescence		Cluc-OsETR2+OsCTR2-Nluc								KDa				Luminescence		Cluc-OsERS2+OsCTR2-Nluc
	KDa					GFP	MHZ3-GFP													GFP	MHZ3-GFP
					Rep1	4.07	4.91												Rep1	0.11	0.14
					Rep2	4.07	4.98												Rep2	0.11	0.23
					Rep3	4.02	4.95												Rep3	0.11	0.18
					Rep4	3.42	4.81												Rep4	0.09	0.12
					Rep5	0.09	0.14												Rep5	0.09	0.14
					Rep6	0.05	0.1												Rep6	0.05	0.1
					Rep7	0.04	0.08												Rep7	0.04	0.05
					Rep8	0.05	0.07												Rep8	0.05	0.06
					Rep9	2.2	2.96												Rep9	3.05	4.47
					Rep10	2.22	3.97												Rep10	0.11	0.2
					Rep11	2.48	2.91												Rep11	0.27	0.38
					Rep12	4.03	4.95												Rep12	2.75	2.93
					Rep13	4.38	4.82												Rep13	4.33	4.8
					Rep14	4.47	4.99												Rep14	4.28	4.88
					Rep15	4.02	4.82												Rep15	0.58	0.8
					Rep16	4.18	4.8		Significant analysis										Rep16	2.64	4.17		Significant analysis
					Rep17	4.03	4.91												Rep17	3.19	3.99
					Rep18	4.01	4.45		Cluc-OsETR2+OsCTR2-Nluc										Rep18	4.19	4.46		Cluc-OsERS2+OsCTR2-Nluc
					Rep19	3.8	4.81		Two-tailed Student's t-test		P-value								Rep19	4.01	4.73		Two-tailed Student's t-test		P-value
					Rep20	3.25	4.41		GFP vs. MHZ3-GFP		1.30485e-06								Rep: Independent biological replicate				GFP vs. MHZ3-GFP		9.62814e-07
					Rep: Independent biological replicate
	Fig. 5f						Fig. 5g

## Sheet: Figure 6 
Figure 6
	Fig. 6a							Fig. 6b									Fig. 6c
	Fig. 6d							Fig. 6e									Fig. 6f							Fig. 6g
		Original picture
										MHZ3-Nluc+							KDa
										Cluc-OsETR2		Cluc-OsERS2
										Air	Ethylene	Air	Ethylene	Luminescence
									Rep1	2.09	1.92	2.15	1.69
									Rep2	1.81	1.35	1.81	1.34
									Rep3	1.87	1.22	1.92	1.07
									Rep4	1.16	0.96	1.12	0.81
									Rep5	2.07	1.62	1.96	1.56
									Rep6	2.55	2.08	2.53	1.96
									Rep7	3.4	1.83	3.13	1.75
									Rep: Independent biological replicate
		Regulating background						Significant analysis
								MHZ3-Nluc+Cluc-OsETR2
								Two-tailed Student's t-test			P-value
								Air vs. Ethylene			0.00203806
								MHZ3-Nluc+Cluc-OsERS2
								Two-tailed Student's t-test			P-value
								Air vs. Ethylene			0.000284439

## Sheet: Supplementary Fig. 1
Supplementary Fig. 1
	Supplementary Fig. 1a								Supplementary Fig. 1b
	Gene-biological replicates	Ct values for qRT-PCR							Gene-biological replicates	Ct values for qRT-PCR
		Air	Ethylene							Air	Ethylene	Ethylene removal
			15 min	30 min	60 min	120 min						15 min	30 min	60 min	120 min
Reference gene	OsUBQ5-Rep1	19.275	20.69	19.49	19.58	19.58		Reference gene	OsUBQ5-Rep1	19.125	19.325	19.17	19.245	20.09	19.695
	OsUBQ5-Rep2	19.415	19.86	19.6	18.755	19.84			OsUBQ5-Rep2	19.47	19.825	18.87	18.89	19.55	17.5
	OsUBQ5-Rep3	19.135	19.555	19.265	19.535	19.15			OsUBQ5-Rep3	19.05	19.335	18.23	18.385	21.66	18.92
		Air	15 min	30 min	60 min	120 min				Air	Ethylene	15 min	30 min	60 min	120 min
Test gene	OsERF002-Rep1	24.015	25.06	23.765	22.58	22.805		Test gene	OsERF002-Rep1	23.965	22.47	23.34	23.705	26.005	25.58
	OsERF002-Rep2	24.095	24.475	23.955	22.05	22.975			OsERF002-Rep2	24.195	22.79	22.995	23.175	25.09	23.22
	OsERF002-Rep3	23.92	24.09	23.73	22.57	22.365			OsERF002-Rep3	23.84	22.45	22.235	22.69	27.035	24.765
		Air	15 min	30 min	60 min	120 min				Air	Ethylene	15 min	30 min	60 min	120 min
	OsERF063-Rep1	27.99	28.33	26	25.775	24.995			OsERF063-Rep1	27.94	24.8	24.67	24.845	26.025	27.675
	OsERF063-Rep2	27.985	27.62	26.275	25.23	25.3			OsERF063-Rep2	28.155	25.2	24.325	24.53	25.245	25.56
	OsERF063-Rep3	27.915	27.44	26.04	25.735	24.71			OsERF063-Rep3	27.83	24.645	23.81	23.99	27.415	26.9
		Air	15 min	30 min	60 min	120 min				Air	Ethylene	15 min	30 min	60 min	120 min
	OsERF073-Rep1	25.76	25.86	23.39	23.47	23.115			OsERF073-Rep1	25.695	23.135	22.965	23.28	24.81	26.155
	OsERF073-Rep2	25.955	25.435	23.605	23	23.38			OsERF073-Rep2	25.865	23.445	22.68	22.885	24.125	23.96
	OsERF073-Rep3	25.685	25.195	23.44	23.675	22.81			OsERF073-Rep3	25.67	22.865	22.015	22.34	26.15	25.535
	Rep: Biological replicate								Rep: Biological replicate
	Significant analysis								Significant analysis
	Relative expression of OsERF002								Relative expression of OsERF002
	Two-tailed Student's t-test			P-value					Two-tailed Student's t-test			P-value		Re: Removal
	OsERF002 Air vs. 15 min			0.111015					OsERF002 Air vs. Ethylene			5.80427e-05
	OsERF002 Air vs. 30 min			0.0118139					OsERF002 Ethylene vs. Re-15 min			0.00120006
	OsERF002 Air vs. 60 min			0.000418072					OsERF002 Ethylene vs. Re-30 min			0.00075661
	OsERF002 Air vs. 120 min			5.15142e-06					OsERF002 Ethylene vs. Re-60 min			0.000299067
									OsERF002 Ethylene vs. Re-120 min			2.53168e-05
	Relative expression of OsERF063
	Two-tailed Student's t-test			P-value					Relative expression of OsERF063
	OsERF063 Air vs. 15 min			0.00314285					Two-tailed Student's t-test			P-value
	OsERF063 Air vs. 30 min			0.000141715					OsERF063 Air vs. Ethylene			1.11995e-05
	OsERF063 Air vs. 60 min			0.000198825					OsERF063 Ethylene vs. Re-15 min			0.107953
	OsERF063 Air vs. 120 min			7.25082e-06					OsERF063 Ethylene vs. Re-30 min			0.0124743
									OsERF063 Ethylene vs. Re-60 min			0.00785445
	Relative expression of OsERF073								OsERF063 Ethylene vs. Re-120 min			1.52056e-05
	Two-tailed Student's t-test			P-value
	OsERF073 Air vs. 15 min			0.00782512					Relative expression of OsERF073
	OsERF073 Air vs. 30 min			0.000115007					Two-tailed Student's t-test			P-value
	OsERF073 Air vs. 60 min			0.00101141					OsERF073 Air vs. Ethylene			0.000121224
	OsERF073 Air vs. 120 min			6.89383e-06					OsERF073 Ethylene vs. Re-15 min			0.163089
									OsERF073 Ethylene vs. Re-30 min			0.0224182
									OsERF073 Ethylene vs. Re-60 min			0.00459626
									OsERF073 Ethylene vs. Re-120 min			0.000120491

## Sheet: Supplementary Fig. 2
Supplementary Fig. 2
	Supplementary Fig. 2a
							Gene-biological replicates	Ct values for qRT-PCR											Gene-biological replicates	Ct values for qRT-PCR
	Supplementary Fig. 2b							WT	OsCTR2-Myc	OsCTR2D-E-Myc	OsCTR2AAA-Myc		Supplementary Fig. 2c							WT	Osctr2	OsCTR2-Myc	OsCTR2D-E-Myc	OsCTR2AAA-Myc
						Reference gene	OsUBQ5-Rep1	28.91	29.33	29.07	29.805							Reference gene	OsUBQ5-Rep1	27.17	28.255	27.53	28.765	27.49
							OsUBQ5-Rep2	29.025	29.225	29.81	29.645								OsUBQ5-Rep2	26.955	28.145	28.96	27.83	29.105
							OsUBQ5-Rep3	28.57	29.325	28.4	29.705								OsUBQ5-Rep3	27.125	28.95	28.7	27.595	27.375
								WT	OsCTR2-Myc	OsCTR2D-E-Myc	OsCTR2AAA-Myc									WT	Osctr2	OsCTR2-Myc	OsCTR2D-E-Myc	OsCTR2AAA-Myc
						Test gene	OsERF002-Rep1	35.06	36.4	35.65	36.4							Test gene	OsERF002-Rep1	33.935	33.65	35.05	34.67	33.13
							OsERF002-Rep2	35.53	37.045	36.28	35.81								OsERF002-Rep2	33.915	34.15	36.93	34.07	34.735
							OsERF002-Rep3	35.2	37.16	34.92	35.62								OsERF002-Rep3	34.15	34.44	36.07	33.045	33.61
								WT	OsCTR2-Myc	OsCTR2D-E-Myc	OsCTR2AAA-Myc									WT	Osctr2	OsCTR2-Myc	OsCTR2D-E-Myc	OsCTR2AAA-Myc
							OsERF063-Rep1	28.105	28.83	28.29	28.33								OsERF063-Rep1	28.265	28.495	28.525	29.045	27.74
							OsERF063-Rep2	28.205	28.825	29.14	28.245								OsERF063-Rep2	27.945	28.09	30.645	28.22	29.495
							OsERF063-Rep3	27.835	28.875	27.535	28.625								OsERF063-Rep3	27.915	29.055	29.775	28.155	27.31
								WT	OsCTR2-Myc	OsCTR2D-E-Myc	OsCTR2AAA-Myc									WT	Osctr2	OsCTR2-Myc	OsCTR2D-E-Myc	OsCTR2AAA-Myc
							OsSHR5-Rep1	36.05	38.27	36.485	35.925								OsSHR5-Rep1	35.855	36.605	37.585	36.225	35.135
							OsSHR5-Rep2	36.48	37.78	36.42	36.315								OsSHR5-Rep2	35.71	36.55	40.085	35.235	36.26
							OsSHR5-Rep3	35.875	37.695	35.865	36.63								OsSHR5-Rep3	36.155	36.895	38.915	35.12	35.03
							Rep: Biological replicate												Rep: Biological replicate
							Significant analysis												Significant analysis
							Relative expression of OsERF002												Relative expression of OsERF002
							Two-tailed Student's t-test			P-value									Two-tailed Student's t-test			P-value
							OsERF002 WT vs. OsCTR2-Myc			0.0157718									OsERF002 WT vs. Osctr2			0.00885061
							OsERF002 WT vs. OsCTR2D-E-Myc			0.528588									OsERF002 WT vs. OsCTR2-Myc			0.017082
							OsERF002 WT vs. OsCTR2AAA-Myc			0.443742									OsERF002 WT vs. OsCTR2D-E-Myc			0.0311298
																			OsERF002 WT vs. OsCTR2AAA-Myc			0.0165059
							Relative expression of OsERF063
							Two-tailed Student's t-test			P-value									Relative expression of OsERF063
							OsERF063 WT vs. OsCTR2-Myc			0.00188878									Two-tailed Student's t-test			P-value
							OsERF063 WT vs. OsCTR2D-E-Myc			0.867995									OsERF063 WT vs. Osctr2			0.00716681
							OsERF063 WT vs. OsCTR2AAA-Myc			0.0189628									OsERF063 WT vs. OsCTR2-Myc			0.2859
																			OsERF063 WT vs. OsCTR2D-E-Myc			0.0111096
							Relative expression of OsSHR5												OsERF063 WT vs. OsCTR2AAA-Myc			0.0271199
							Two-tailed Student's t-test			P-value
							OsSHR5 WT vs. OsCTR2-Myc			0.00149351									Relative expression of OsSHR5
							OsSHR5 WT vs. OsCTR2D-E-Myc			0.630873									Two-tailed Student's t-test			P-value
							OsSHR5 WT vs. OsCTR2AAA-Myc			0.078903									OsSHR5 WT vs. Osctr2			0.0598621
																			OsSHR5 WT vs. OsCTR2-Myc			0.00187206
																			OsSHR5 WT vs. OsCTR2D-E-Myc			0.000143854
																			OsSHR5 WT vs. OsCTR2AAA-Myc			0.00891285

## Sheet: Supplementary Fig. 3
Supplementary Fig. 3
	Supplementary Fig. 3a													Supplementary Fig. 3b
	WT				mhz11				mhz12/Osers2d
	Air		Ethylene		Air		Ethylene		Air		Ethylene
	Coleoptile length (mm)	Root length (mm)	Coleoptile	Root	Coleoptile	Root	Coleoptile	Root	Coleoptile	Root	Coleoptile	Root
	13	50	27	16	13	64	24	59	12	62	18	60
	13	55	26	18	11	66	26	60	13	64	20	61
	12	53	25	14	15	60	26	63	13	60	19	58
	10	53	24	16	12	65	24	61	13	66	18	57
	12	54	25	16	12	61	23	62	12	64	18	60
	14	57	26	17	13	66	23	59	12	59	17	59
	11	56	24	15	12	64	24	61	12	63	20	64
	13	52	24	15	12	62	26	61	12	62	20	61
	13	57	23	14	13	63	25	62	13	65	20	58
	13	60	25	16	12	62	23	59	12	62	19	57
	12	55	24	17	12	59	24	63	12	63	18	60
	12	59	23	16	12	70	22	65	13	63	18	62
	12	60	24	16	12	66	23	61	13	64	18	61
	12	58	23	15	12	62	22	60	11	65	20	64
	12	54	23	14	14	68	24	62	12	62	18	59
	13	57	24	20	12	65	26	63	12	63	18	58
	12	55	23	14	12	63	25	59	13	62	19	60
	13	56	26	18	13	67	25	60	13	61	20	58
	14	54	25	16	12	64	23	65	12	60	18	62
	13	58	24	16	13	66	24	63	11	63	20	61
	11	58	25	15	13	60	24	62	13	64	17	61
	12	54	24	14	12	66	23	63	12	65	20	58
	11	57	23	11	14	67	22	61	12	66	20	58
	12	56	23	17	12	65	25	61	13	64	18	60
	13	60	22	17	12	66	24	60	13	65	18	60
	14	58	25	20	12	68	23	61	13	62	20	63
	15	58	26	21	12	63	25	61	14	62	20	60
	12	59	25	18	13	65	25	64	13	64	19	60		ET: Ethylene
	12	57	24	18	13	60	26	62	12	63	18	64
	13	56	24	19	12	64	24	60	12	65	18	62
		Significant analysis
Copeoptile		Two-tailed Student's t-test						P-value
		WT Air vs. mhz11 Air						1
		WT Air vs. mhz12/Osers2d Air						0.883769
		WT Ethylene vs. mhz11 Ethylene						0.524788
		WT Ethylene vs. mhz12/Osers2d Ethylene						1.32749e-26
Root		Two-tailed Student's t-test						P-value
		WT Air vs. mhz11 Air						2.15283e-17
		WT Air vs. mhz12/Osers2d Air						2.13544e-74
		WT Ethylene vs. mhz11 Ethylene						1.11131e-61
		WT Ethylene vs. mhz12/Osers2d Ethylene						1.08979e-61

## Sheet: Supplementary Fig. 4
Supplementary Fig. 4
	Supplementary Fig. 4a														Supplementary Fig. 4b
	WT						mhz3-1
Treatment	Air		Ethylene (10 μL/L)		1-MCP (10 μL/L)		Air		Ethylene (10 μL/L)		1-MCP (10 μL/L)
Length (mm)	Root	Celeoptile	Root	Celeoptile	Root	Celeoptile	Root	Celeoptile	Root	Celeoptile	Root	Celeoptile
	62	17	24	25	75	9	76	15	77	16	76	15
	68	18	20	25	74	10	82	17	75	15	73	16
	73	15	23	27	80	10	77	16	80	17	80	15
	75	17	21	26	76	12	73	16	79	16	80	16
	69	16	22	23	77	10	81	16	78	16	74	17
	68	17	26	26	76	11	80	16	80	15	79	15
	74	18	20	25	70	9	72	16	76	16	78	15
	67	19	21	25	73	10	75	15	83	16	76	16
	70	18	19	27	74	10	76	15	77	15	74	15
	68	17	21	24	72	10	78	17	82	16	82	16
	71	20	18	25	68	9	77	16	75	16	82	15
	73	16	21	26	76	9	73	14	81	15	74	16
	70	17	22	25	79	10	82	17	81	15	81	15
	68	18	21	25	78	10	80	16	81	15	79	16
	67	19	20	27	77	10	82	17	80	15	78	15
	66	18	22	26	78	10	82	15	76	17	83	14
	71	15	22	25	76	8	76	14	75	16	72	15
	70	17	22	26	74	12	76	16	80	15	79	17
	70	19	21	25	74	11	79	16	81	15	75	15
	71	16	25	23	80	11	77	17	81	15	79	16
	71	15	21	27	75	12	82	17	76	16	79	15
	65	18	22	25	74	11	76	16	77	16	79	16
	72	16	19	24	70	11	77	15	75	14	73	15			ET: Ethylene
	71	17	21	22	75	9	78	16	84	16	75	17
	70	17	24	27	77	12	78	15	78	15	71	13
	71	17	23	24	70	10	75	16	78	16	73	16
	69	16	21	22	70	10	82	16	80	15	81	14
	72	15	20	25	82	9	80	16	79	15	78	16
	66	17	22	26	71	10	75	16	76	15	77	16
	72	18	21	23	67	11	79	16	79	17	82	16
	67	16	21	25	73	9	74	15	77	15	71	15
		Significant analysis
	Coleoptile	Two-tailed Student's t-test						P-value
		WT Air vs. WT ethylene						9.54313e-32
		WT Air vs. WT 1-MCP						9.31751e-31
		mhz3-1 Air vs. mhz3-1 ethylene						0.144657
		mhz3-1 Air vs. mhz3-1 1-MCP						0.0797658
		WT Air vs. mhz3-1 Air						1.09238e-29
	Root	Two-tailed Student's t-test						P-value
		WT Air vs. WT ethylene						4.23168e-63
		WT Air vs. WT 1-MCP						1.28506e-07
		mhz3-1 Air vs. mhz3-1 ethylene						0.220201
		mhz3-1 Air vs. mhz3-1 1-MCP						0.510746

[truncated: 12 more sheets: Supplementary Fig. 5, Supplementary Fig. 6, Supplenentary Fig. 7, Supplementary Fig. 8, Supplementary Fig. 9, Supplementary Fig. 11, Supplementary Fig. 12, Supplementary Fig. 13, Supplementary Fig. 14, Supplementary Fig. 15, Supplementary Fig. 16, Supplementary Fig. 17]
